# Supplementary material for: Design, Synthesis, and Repurposing of Rosmarinic Acid-β-Amino-α-Ketoamide Hybrids as Antileishmanial Agents
Source: Pharmaceuticals (Basel). 2023 Nov 12;16(11):1594. doi: 10.3390/ph16111594 (PMC10675174; doi:10.3390/ph16111594)
Supplement: Supplementary file 1 [file pharmaceuticals-16-01594-s001.zip]

Archive with 1 entries (1 files):
- pharmaceuticals-2627401-Supplementary Materials.pdf
